# Supplementary material for: Obesity and Resting Metabolic Rate Assessed by Indirect Calorimetry in Pediatric Patients from Northeastern Romania
Source: Diagnostics (Basel). 2026 Jan 19;16(2):320. doi: 10.3390/diagnostics16020320 (PMC12839848; doi:10.3390/diagnostics16020320)
Supplement: Supplementary file 1 [file diagnostics-16-00320-s001.zip]

Archive with 1 entries (1 files):
- diagnostics-4074089-supplementary.pdf
